# Supplementary material for: 8-weeks aerobic exercise ameliorates cognitive deficit and mitigates ferroptosis triggered by iron overload in the prefrontal cortex of APPSwe/PSEN1dE9 mice through Xc−/GPx4 pathway
Source: Front Neurosci. 2024 Sep 9;18:1453582. doi: 10.3389/fnins.2024.1453582 (PMC11417105; doi:10.3389/fnins.2024.1453582)
Supplement: Supplementary file 1 [file Presentation_1.ZIP]

Archive with 9 entries (9 files):
- Abeta42/ADE3─╘ ╟░╢ε Amyloid 4_4.0x.jpg
- Abeta42/ADE3─╘ ╟░╢ε Amyloid 4_50.0x.jpg
- Abeta42/ADS3─╘ ╟░╢ε Amyloid 4_4.0x.jpg
- Abeta42/ADS3─╘ ╟░╢ε Amyloid 4_50.0x.jpg
- Abeta42/Results.xlsx
- Abeta42/WTE3─╘ ╟░╢ε Amyloid 4_4.0x.jpg
- Abeta42/WTE3─╘ ╟░╢ε Amyloid 4_50.0x.jpg
- Abeta42/WTS3─╘ ╟░╢ε Amyloid 4_4.0x.jpg
- Abeta42/WTS3─╘ ╟░╢ε Amyloid 4_50.0x.jpg
