# Supplementary material for: 8-weeks aerobic exercise ameliorates cognitive deficit and mitigates ferroptosis triggered by iron overload in the prefrontal cortex of APPSwe/PSEN1dE9 mice through Xc−/GPx4 pathway
Source: Front Neurosci. 2024 Sep 9;18:1453582. doi: 10.3389/fnins.2024.1453582 (PMC11417105; doi:10.3389/fnins.2024.1453582)
Supplement: Supplementary file 1 [file Presentation_1.ZIP › Abeta42/Results.xlsx]

## Sheet: Results
	Label	Area	Mean	Min	Max	IntDen	%Area	RawIntDen	MinThr	MaxThr	Group	基因分组	运动分组
1	WTS1脑 前额 Amyloid 4_4.0x.jpg (blue)	2168	255	255	255	552840	0.055	552840	255	255	1	1	1
2	WTE1脑 前额 Amyloid_4.0x.jpg (blue)	3949	255	255	255	1006995	0.101	1006995	255	255	2	1	2
3	ADS1脑 前额 Amyloid 4_4.0x.jpg (blue)	117889	255	255	255	30061695	3.012	30061695	255	255	3	2	1
4	ADE1脑 前额 Amyloid_4.0x.jpg (blue)	83231	255	255	255	21223905	2.126	21223905	255	255	4	2	2
5	WTS3脑 前额 Amyloid 4_4.0x.jpg (blue)	18940	255	255	255	4829700	0.484	4829700	255	255	1	1	1
6	WTE3脑 前额 Amyloid 4_4.0x.jpg (blue)	16712	255	255	255	4261560	0.427	4261560	255	255	2	1	2
7	ADS3脑 前额 Amyloid 4_4.0x.jpg (blue)	96772	255	255	255	24676860	2.472	24676860	255	255	3	2	1
8	ADE3脑 前额 Amyloid 4_4.0x.jpg (blue)	34640	255	255	255	8833200	0.885	8833200	255	255	4	2	2
