# Supplementary material for: 8-weeks aerobic exercise ameliorates cognitive deficit and mitigates ferroptosis triggered by iron overload in the prefrontal cortex of APPSwe/PSEN1dE9 mice through Xc−/GPx4 pathway
Source: Front Neurosci. 2024 Sep 9;18:1453582. doi: 10.3389/fnins.2024.1453582 (PMC11417105; doi:10.3389/fnins.2024.1453582)
Supplement: Supplementary file 3 [file Presentation_3.ZIP]

Archive with 21 entries (21 files):
- FJC-NEUN/Results.xlsx
- FJC-NEUN/║∞╔1⁄2ADE3─╘ ╟░╢ε  NEUN║∞+FJC┬╠ IF 7_25.0x.jpg
- FJC-NEUN/║∞╔1⁄2ADS1─╘ ╟░╢ε  NEUN║∞+FJC┬╠ IF 6_25.0x.jpg
- FJC-NEUN/║∞╔1⁄2WTE1─╘ ╟░╢ε  NEUN║∞+FJC┬╠ IF 7_25.0x.jpg
- FJC-NEUN/║∞╔1⁄2WTS-3─╘ ╟░╢ε └Φ│1⁄4╤≤IF-NEUNú¿Rú⌐+FJCú¿Gú⌐-6_25.0x.jpg
- FJC-NEUN/╗∞║╧ADE3─╘ ╟░╢ε  NEUN║∞+FJC┬╠ IF 7_100.0x.jpg
- FJC-NEUN/╗∞║╧ADE3─╘ ╟░╢ε  NEUN║∞+FJC┬╠ IF 7_25.0x.jpg
- FJC-NEUN/╗∞║╧ADS1─╘ ╟░╢ε  NEUN║∞+FJC┬╠ IF 6_100.0x.jpg
- FJC-NEUN/╗∞║╧ADS1─╘ ╟░╢ε  NEUN║∞+FJC┬╠ IF 6_25.0x.jpg
- FJC-NEUN/╗∞║╧WTE1─╘ ╟░╢ε  NEUN║∞+FJC┬╠ IF 7_100.0x.jpg
- FJC-NEUN/╗∞║╧WTE1─╘ ╟░╢ε  NEUN║∞+FJC┬╠ IF 7_25.0x.jpg
- FJC-NEUN/╗∞║╧WTS-3─╘ ╟░╢ε └Φ│1⁄4╤≤IF-NEUNú¿Rú⌐+FJCú¿Gú⌐-6_100.0x.jpg
- FJC-NEUN/╗∞║╧WTS-3─╘ ╟░╢ε └Φ│1⁄4╤≤IF-NEUNú¿Rú⌐+FJCú¿Gú⌐-6_25.0x.jpg
- FJC-NEUN/└╢╔1⁄2ADE3─╘ ╟░╢ε  NEUN║∞+FJC┬╠ IF 7_25.0x.jpg
- FJC-NEUN/└╢╔1⁄2ADS1─╘ ╟░╢ε  NEUN║∞+FJC┬╠ IF 6_25.0x.jpg
- FJC-NEUN/└╢╔1⁄2WTE1─╘ ╟░╢ε  NEUN║∞+FJC┬╠ IF 7_25.0x.jpg
- FJC-NEUN/└╢╔1⁄2WTS-3─╘ ╟░╢ε └Φ│1⁄4╤≤IF-NEUNú¿Rú⌐+FJCú¿Gú⌐-6_25.0x.jpg
- FJC-NEUN/┬╠╔1⁄2ADE3─╘ ╟░╢ε  NEUN║∞+FJC┬╠ IF 7_25.0x.jpg
- FJC-NEUN/┬╠╔1⁄2ADS1─╘ ╟░╢ε  NEUN║∞+FJC┬╠ IF 6_25.0x.jpg
- FJC-NEUN/┬╠╔1⁄2WTE1─╘ ╟░╢ε  NEUN║∞+FJC┬╠ IF 7_25.0x.jpg
- FJC-NEUN/┬╠╔1⁄2WTS-3─╘ ╟░╢ε └Φ│1⁄4╤≤IF-NEUNú¿Rú⌐+FJCú¿Gú⌐-6_25.0x.jpg
