# Supplementary material for: 8-weeks aerobic exercise ameliorates cognitive deficit and mitigates ferroptosis triggered by iron overload in the prefrontal cortex of APPSwe/PSEN1dE9 mice through Xc−/GPx4 pathway
Source: Front Neurosci. 2024 Sep 9;18:1453582. doi: 10.3389/fnins.2024.1453582 (PMC11417105; doi:10.3389/fnins.2024.1453582)
Supplement: Supplementary file 3 [file Presentation_3.ZIP › FJC-NEUN/Results.xlsx]

## Sheet: Results
	Label	Area	Mean	Min	Max	IntDen	%Area	RawIntDen	MinThr	MaxThr	基因组别	运动组别	强度相对值
4	1WTS1脑 前额 NEUN红+FJC绿 IF 6_25.0x.jpg (green)	9857	80.428	50	235	792778	0.252	792778	50	255	1	1	0.902695
8	2WTS1脑 前额 NEUN红+FJC绿 IF 6_25.0x.jpg (green)	8802	77.367	50	211	680986	0.225	680986	50	255	1	1	0.868339
12	3WTS3脑 前额 NEUN红+FJC绿 IF 6_25.0x.jpg (green)	3474	109.498	50	255	380396	0.089	380396	50	255	1	1	1.22897
2	1ADS3脑 前额 NEUN红+FJC绿 IF_25.0x.jpg (green)	18771	89.745	50	255	1684598	0.48	1684598	50	255	2	1	1.00727
6	2ADS1脑 前额 NEUN红+FJC绿 IF 6_25.0x.jpg (green)	7641	94.743	50	255	723928	0.195	723928	50	255	2	1	1.06336
10	3ADS1脑 前额 NEUN红+FJC绿 IF 6_25.0x.jpg (green)	27044	106.838	50	255	2889331	0.691	2889331	50	255	2	1	1.19911
3	1WTE1脑 前额 NEUN红+FJC绿 IF 7_25.0x.jpg (green)	3222	83.759	50	250	269871	0.082	269871	50	255	1	2	0.940081
7	2WTE1脑 前额 NEUN红+FJC绿 IF 7_25x.jpg (green)	1497	76.828	50	179	115011	0.038	115011	50	255	1	2	0.86229
11	3WTE1脑 前额 NEUN红+FJC绿 IF 7_25.0x.jpg (green)	4043	79.116	50	248	319865	0.103	319865	50	255	1	2	0.887969
1	1ADE1脑 前额 NEUN红+FJC绿 IF_25.0x.jpg (green)	9372	81.095	50	254	760018	0.239	760018	50	255	2	2	0.910181
5	2ADE3脑 前额 NEUN红+FJC绿 IF 7_25.0x.jpg (green)	5267	91.86	50	255	483829	0.135	483829	50	255	2	2	1.031
9	3ADE3脑 前额 NEUN红+FJC绿 IF 7_25.0x.jpg (green)	9211	114.772	50	255	1057167	0.235	1057167	50	255	2	2	1.28816
