# Supplementary material for: 8-weeks aerobic exercise ameliorates cognitive deficit and mitigates ferroptosis triggered by iron overload in the prefrontal cortex of APPSwe/PSEN1dE9 mice through Xc−/GPx4 pathway
Source: Front Neurosci. 2024 Sep 9;18:1453582. doi: 10.3389/fnins.2024.1453582 (PMC11417105; doi:10.3389/fnins.2024.1453582)
Supplement: Supplementary file 5 [file Presentation_5.ZIP]

Archive with 8 entries (8 files):
- Prussian blue staining/ADE3 ─╘ ╟░╢ε ╞╒┬│╩┐└╢_200.0x.jpg
- Prussian blue staining/ADE3 ─╘ ╟░╢ε ╞╒┬│╩┐└╢_50.0x.jpg
- Prussian blue staining/ADS1 ─╘ ╟░╢ε ╞╒┬│╩┐└╢_200.0x.jpg
- Prussian blue staining/ADS1 ─╘ ╟░╢ε ╞╒┬│╩┐└╢_50.0x.jpg
- Prussian blue staining/WTE3 ─╘ ╟░╢ε ╞╒┬│╩┐└╢_200.0x.jpg
- Prussian blue staining/WTE3 ─╘ ╟░╢ε ╞╒┬│╩┐└╢_50.0x.jpg
- Prussian blue staining/WTS3 ─╘ ╟░╢ε ╞╒┬│╩┐└╢_200.0x.jpg
- Prussian blue staining/WTS3 ─╘ ╟░╢ε ╞╒┬│╩┐└╢_50.0x.jpg
